# Supplementary material for: Inflammatory Blood Signature Related to Common Psychological Comorbidity in Chronic Pain
Source: Biomedicines. 2023 Feb 27;11(3):713. doi: 10.3390/biomedicines11030713 (PMC10045222; doi:10.3390/biomedicines11030713)
Supplement: Supplementary file 1 [file biomedicines-11-00713-s001.zip]

Archive with 1 entries (1 files):
- biomedicines-2181913-supplementary.pdf
